# Supplementary material for: Association of Skeletal Muscle and Adipose Tissue Distribution with Histologic Severity of Non-Alcoholic Fatty Liver
Source: Diagnostics (Basel). 2021 Jun 9;11(6):1061. doi: 10.3390/diagnostics11061061 (PMC8227703; doi:10.3390/diagnostics11061061)
Supplement: Supplementary file 1 [file diagnostics-11-01061-s001.zip]

Archive with 8 entries (8 files):
- Figure S1.jpg
- Figure S2.jpg
- Figure S3.jpg
- Figure S4.jpg
- Figure S5.jpg
- Figure S6.jpg
- Table S1.docx
- Table S2.docx
